# Supplementary material for: Spacing, Feedback, and Testing Boost Vocabulary Learning in a Web Application
Source: Front Psychol. 2021 Nov 15;12:757262. doi: 10.3389/fpsyg.2021.757262 (PMC8638698; doi:10.3389/fpsyg.2021.757262)
Supplement: Supplementary file 4 [file Table_3.XLS]

## Sheet: formatted
Table S3. Mean numbers of trials per word pair and participant in all conditions
			Spacing
Feedback	Testing	Multimodality	1	2	4
No feedback	0.3	multimodal	21.0556	21.64	24.142
No feedback	0.7	multimodal	21.0247	21.3067	25.4136
No feedback	0.3	unimodal	20.8148	21.2533	23.7716
No feedback	0.7	unimodal	21.4074	21.5133	24.6914
Feedback	0.3	multimodal	20.4136	21.32	24.7469
Feedback	0.7	multimodal	21.2593	21.2667	23.7531
Feedback	0.3	unimodal	20.9383	21.2467	24.4012
Feedback	0.7	unimodal	21.3519	21.74	24.2654
Note. Values in the Testing column indicate proportions of retrieval trials among all trials during the learning sessions.
