# Supplementary material for: Spacing, Feedback, and Testing Boost Vocabulary Learning in a Web Application
Source: Front Psychol. 2021 Nov 15;12:757262. doi: 10.3389/fpsyg.2021.757262 (PMC8638698; doi:10.3389/fpsyg.2021.757262)
Supplement: Supplementary file 5 [file Table_4.XLS]

## Sheet: tab1_anova_4lp
Table S4. ANOVA learning principles’ effects on frequency of trials differences among stimuli
Effect	df	MSE	F	pes	p.value
spacing	2, 76	510.67	1.43	0.04	0.25
modality	1, 76	3.74	0.98	0.01	0.33
spacing:modality	2, 76	3.74	0.1	0.003	0.91
testing	1, 76	4.89	0.36	0.005	0.55
spacing:testing	2, 76	4.89	1.3	0.03	0.28
feedback	1, 76	4.65	0.08	0.001	0.78
spacing:feedback	2, 76	4.65	0.41	0.01	0.66
modality:testing	1, 76	4.16	0	<.0001	0.97
modality:feedback	1, 76	3.96	5.3	0.07	0.02	*
testing:feedback	1, 76	3.93	0.82	0.01	0.37
Note. Control ANOVA to check whether differences in the frequency of trials among the stimuli were unequal between the conditions. Df = degrees of freedom, MSE = mean squared error, pes = partial eta squared
