# Supplementary material for: Spacing, Feedback, and Testing Boost Vocabulary Learning in a Web Application
Source: Front Psychol. 2021 Nov 15;12:757262. doi: 10.3389/fpsyg.2021.757262 (PMC8638698; doi:10.3389/fpsyg.2021.757262)
Supplement: Supplementary file 6 [file Table_5.xls]

## Sheet: tab_s5
Table S5. Power analysis: Required minimal sample sizes for different effect sizes with the 3x2x2x2 mixed ANOVA.
			Effect of interest:
			Interactions 2-way involving factor 3b	Interactions 2-way involving only 2w factors	ME IM (3 levels)	ME RM (2 levels)
Effect size			N	N	N	N
Partial eta^2	Cohen's f	Magnitude label
0.01	0.1	Small	960	783	960	783
0.06	0.25	Medium	156	129	156	129
0.14	0.4	Large	66	54	66	54
Note. Power analysis conducted using MorePower (v. 6.0.4), assuming an alpha level of 0.05 and power of 0.8 for a mixed ANOVA with one between-subjects factor (3 levels) and three within-subjects factors (2 levels each).
