# Supplementary material for: Spacing, Feedback, and Testing Boost Vocabulary Learning in a Web Application
Source: Front Psychol. 2021 Nov 15;12:757262. doi: 10.3389/fpsyg.2021.757262 (PMC8638698; doi:10.3389/fpsyg.2021.757262)
Supplement: Supplementary file 7 [file Table_6.xls]

## Sheet: words
finnish	german	type
mutta	aber	conjunction
tarkoitus	Absicht	noun
kahdeksan	acht	number
hengittää	atmen	verb
huomio	Aufmerksamkeit	noun
ulkona	aussen	adverb
kohta	bald	adverb
vatsa	Bauch	noun
puu	Baum	noun
alkaa	beginnen	verb
käyttää	benützen	verb
koskettaa	berühren	verb
kiireinen	beschäftigt	adjective
kuvaus	Beschreibung	noun
huijaus	Betrug	noun
epäillä	bezweifeln	verb
olut	Bier	noun
kunnes	bis	preposition
sininen	blau	adjective
kukkia	blühen	verb
pohja	Boden	noun
tarvita	brauchen	verb
silta	Brücke	noun
kiitos	danke	particle
että	dass	conjunction
nöyrä	demütig	adjective
ajatella	denken	verb
juttu	Ding	noun
kolme	drei	number
tuoksua	duften	verb
pimeä	dunkel	adjective
jano	Durst	noun
kaiku	Echo	noun
into	Eifer	noun
yksi	eins	number
rauta	Eisen	noun
sähköinen	elektrisch	adjective
saada	empfangen	verb
ihastuttava	entzückend	adjective
tapahtuma	Ereignis	noun
tulos	Ergebnis	noun
jälleen	erneut	adverb
totinen	ernsthaft	adjective
uupunut	erschöpft	adjective
ihme	Erstaunen	noun
kertoa	erzählen	verb
syödä	essen	verb
ikuinen	ewig	adjective
ajaa	fahren	verb
kuvittelu	Fantasie	noun
elokuva	Film	noun
lentää	fliegen	verb
kysyä	fragen	verb
nainen	Frau	noun
julkea	frech	adjective
vapaus	Freiheit	noun
ystävä	Freund	noun
viisi	fünf	number
jalka	Fuss	noun
antaa	geben	verb
käydä	gehen	verb
tyyneys	Gelassenheit	noun
keltainen	gelb	adjective
onnistua	gelingen	verb
yhteisö	Gemeinschaft	noun
kodikas	gemütlich	adjective
terveys	Gesundheit	noun
loistava	glänzend	adjective
lasi	Glas	noun
usko	Glaube	noun
iloinen	glücklich	adjective
iso	gross	adjective
vihreä	grün	adjective
hyvä	gut	adjective
hius	Haar	noun
puoli	halb	adjective
käsi	Hand	noun
talo	Haus	noun
nostaa	heben	verb
esiin	hervor	adverb
sydän	Herz	noun
tänään	heute	adverb
taivas	Himmel	noun
kuulla	hören	verb
nälkä	Hunger	noun
mökki	Hütte	noun
juonittelu	Intrige	noun
nyt	jetzt	adverb
kylmä	kalt	adjective
kissa	Katze	noun
lapsi	Kind	noun
pieni	klein	adjective
yhdistelmä	Kombination	noun
asiayhteys	Kontext	noun
pää	Kopf	noun
piiri	Kreis	noun
taide	Kunst	noun
nauraa	lachen	verb
laillinen	legal	adjective
hiljainen	leise	adjective
valo	Licht	noun
rakastaa	lieben	verb
laulu	Lied	noun
himo	Lust	noun
valta	Macht	noun
mies	Mann	noun
moninainen	mannigfach	adjective
kone	Maschine	noun
mielipide	Meinung	noun
ainakin	mindestens	adverb
hetki	Moment	noun
kuu	Mond	noun
sammal	Moos	noun
huomen	Morgen	noun
suu	Mund	noun
rohkeus	Mut	noun
viesti	Nachricht	noun
yö	Nacht	noun
märkä	nass	adjective
vierellä	neben	preposition
ottaa	nehmen	verb
ei	nein	particle
uusi	neu	adjective
yhdeksän	neun	number
suloinen	niedlich	adjective
vain	nur	adverb
uuni	Ofen	noun
ilmeinen	offensichtlich	adjective
virallinen	offiziell	adjective
avata	öffnen	verb
ongelma	Problem	noun
reuna	Rand	noun
hallitus	Regierung	noun
sataa	regnen	verb
matka	Reise	noun
juosta	rennen	verb
haista	riechen	verb
punainen	rot	adjective
umpikuja	Sackgasse	noun
sanoa	sagen	verb
hiekka	Sand	noun
varjo	Schatten	noun
kuohua	schäumen	verb
näyttelijä	Schauspieler	noun
paistaa	scheinen	verb
paska	Scheisse	swearword
nukkua	schlafen	verb
huono	schlecht	adjective
sulkea	schliessen	verb
pahasti	schlimm	adjective
maistaa	schmecken	verb
kipu	Schmerz	noun
lumi	Schnee	noun
räntä	Schneeregen	noun
nopea	schnell	adjective
kaunis	schön	adjective
musta	schwarz	adjective
raskas	schwer	adjective
kuusi	sechs	number
järvi	See	noun
nähdä	sehen	verb
outo	seltsam	adjective
lähettää	senden	verb
seitsemän	sieben	number
hopeinen	silbern	adjective
upota	sinken	verb
istua	sitzen	verb
kesä	Sommer	noun
vaan	sondern	conjunction
aurinko	Sonne	noun
peli	Spiel	noun
leikkiä	spielen	verb
kaupunki	Stadt	noun
kuolevainen	Sterblicher	noun
tähti	Stern	noun
tuoli	Stuhl	noun
päivä	Tag	noun
tahti	Takt	noun
sukeltaa	tauchen	verb
perkele	Teufel	swearword
eläin	Tier	noun
unelma	Traum	noun
juoda	trinken	verb
kuitenkin	trotzdem	adverb
tehdä	tun	verb
ranta	Ufer	noun
kello	Uhr	noun
erotus	Unterschied	noun
syy	Ursache	noun
unho	Vergessenheit	noun
hupi	Vergnügen	noun
estää	verhindern	verb
eksyä	verirren	verb
yrittää	versuchen	verb
neljä	vier	number
lintu	Vogel	noun
tosi	wahr	adjective
seinä	Wand	noun
lämpö	Wärme	noun
vesi	Wasser	noun
koska	weil	conjunction
itkeä	weinen	verb
valkoinen	weiss	adjective
maailma	Welt	noun
jos	wenn	conjunction
olennainen	wesentlich	adjective
tuulinen	windig	adjective
susi	Wolf	noun
toivottaa	wünschen	verb
taika	Zauber	noun
kymmenen	zehn	number
aika	Zeit	noun
sattuma	Zufall	noun
kaksi	zwei	number

## Sheet: links
Wörterbuch	https://defi.dict.cc/
Verb Conjugator	http://www.verbix.com/languages/finnish.html
Wörterbuch und Konjugation	https://en.bab.la/conjugation/finnish/voida
Fragewörter	https://thefinnishteacher.weebly.com/kysymykset--questions.html
Konjunktionen	https://www.grammatiken.de/finnische-grammatik-online-lernen/finnische-konjunktionen-bindewoerter.php
Personalpronomen	https://www.grammatiken.de/finnische-grammatik-online-lernen/finnische-personalpronomen-nominativ-minae-sinae-haen-se-me-te-he.php
häufigste Wörter	http://www.101languages.net/finnish/most-common-finnish-words/
häufigste englische Verben	https://www.linguasorb.com/english/verbs/most-common-verbs/
häufige finnische Verben	https://de.bab.la/konjugieren/finnisch/
häufige finnische Substantive	https://app2brain.com/de/sprachen-lernen/finnisch/wichtige-substantive/
häufige finnische Adjektive	https://app2brain.com/de/sprachen-lernen/finnisch/wichtige-adjektive/
häufige englische Adjektive	https://www.gingersoftware.com/content/grammar-rules/adjectives/lists-of-adjectives/
häufige englische Substantive	https://www.talkenglish.com/vocabulary/top-1500-nouns.aspx
Songtexte Finnisch - Englisch	https://lyricstranslate.com/en
